# Supplementary material for: The glutamine synthetase gene family in Populus
Source: BMC Plant Biol. 2011 Aug 25;11:119. doi: 10.1186/1471-2229-11-119 (PMC3224142; doi:10.1186/1471-2229-11-119)
Supplement: Additional file 2 — Predicted and sequenced cDNAs of poplar GS genes. Predicted and sequenced cDNAs of poplar GS genes are listed. [file 1471-2229-11-119-S2.XLS]

## Sheet: Hoja1
PtGS1.1	Predicted	PtGS1.1-831163	TTTGTATTTGAGGCAGCAAGTGAGTTCATTGCTTTGCTTGCTTGCCTTGTGATTTATAGGGCCTAGAAAGGGGTTATATAGGTTTTTGCTTTGATGTAATGCCGATCACATCTCGAGATGTTATCAGATTTTAT
		PtGS1.1-710678	TTTGTATTTCAGGTAGCAAGCGATGTTATTGCTTATGATTCTGCATTTTCTGTTGAATAATGTAATGCTTGGTTTCAATCACTTTCATGGATGCCCAGATTTCCAGTGCCTGGAAATGGGTTGAAAAGATTTTGCTTTGATGTAATGTAGAACAAGATTTTAT
	Sequenced	PtGS1.1-831163	TTTGTATTTGAGGCAGCAAGTGAGTTCATTGCTTTACTTGCTTGCCTTGTGATTTATAGGGCATAGAAAGGGGTTAAATAGGTTGTCGCTTTGATGTAATGCCGATCACATCTCGAGATGTTGTCAGATTTTAT
		PtGS1.1-710678	TTTGTATTTCAGGTAGCAAGCGATGTTATTGCTTATGATTCTGCATTTTCTGTTGAATAATGTAATGCTTGGTTTCAATCACTTTCATGGATGCCCAGATTTCCAGTGCCTGGAAATGGGTTGAAAAGATTTTGCTTTGATGTAATGTAGAACAAGATTTTAT
PtGS1.2	Predicted	PtGS1.2-716066	ATGACAACAATTTCTAAATTTCTTTCGATCCAAGAAAAATCAAATAACCCTATTTATTTTTCTCTGCTTTGGATTGATGGCTTGCATTTCATTCTGTTCCCATTTTTCTTATAGTTTCCTTTAAATGCCATTATGTT
		PtGS1.2-819912	ATGGCCACAGGCCCATGATTTCTAAATTTAAACTGCTCCTCTCTCAACCGAGGAATATTAAATAACGCTTTATATCTTTCTTTGACGTGCTTGATTTGTTTGTGTGCTTTGGATTGATGGCTTGCTTTTCGTTTAGTTCCCATTTTCTTATAGCTTTCTGTAAATGCCAGTGTT
	Sequenced	PtGS1.2-716066	ATGACAACAATTTCTAAATTTCTTTCGATCCAAGAAAAATCAAATAACCCTATTTATTTTTCTCTGCTTTGGATTGATGGCTTGCTTTTCATTCTGTTCTCATTTTTCTTATAGTTTCCTTTAAATGCCATTATGTT
		PtGS1.2-819912	ATGGCCACAGGCCCATGATTTCTAAATTTAAACTGCTCCTCTCTCAACCGAGGAATATTAAATAACGCTTTATATCTTTCTTTGACGTGCTTGATTTGTTTGTGTGCTTTGGATTGATGGCTTGCTTTTCGTTTAGTTCCCATTTTCTTATAGCTTTCTGTAAATGCCAGTGTT
PtGS1.3	Predicted	PtGS1.3-827781	ATTCTTGCTCCCTGGTTGATTATCGTGATTGTGGGCTATTGTCTTTTCTTGATAAAGTTGGTGCCTGGTTAGAACTGGATTGCCATTGGATCATTAT
		PtGS1.3-834185	ATTCTTGTTCTCTGGTTGATTATTGTGATTATTGGCCTTGTCTTTGCTTGAGGAAGCCTTGATAAGCTCTCTGCCTTGTTAGAACTTGGTATTCCCATGGTATTATTAT
	Sequenced	PtGS1.3-827781	ATTCTTGCTCCCTGGTTGATTATCGTGATTGTGGGCTATTGTCTTTTCTTGATAAAGTTGGTGCCTGGTTAGAACTGGATTGCCATTGGATTATTAT
		PtGS1.3-834185	ATTCTTGTTCTCTGGTTGATTATTGTGATTATTGGCCTTGTCTTTGCTTGAGGAAGCCTTGATAAGCTCTCTGCCTTGTTAGAACTTGGTATTCCCATGGTATTATTAT
PtGS2	Predicted	PtGS2-725763	CCTGCACATGGGAAACTTTTCTCATAATTCTCCTGGAAAGATCCTTGTAAATAAAGACCCTGGTGTGGATTCATGCCTAATATTGTAAAATGGCCTCTTAGATTGAAGACATTCTTCATGGTGAGTTCTGGATAATTTATTTTGATTTTCAAACCATCACTGTTTT
		PtGS2-820914	CCTGCGCATGGGAAACTTCTCTCTTTTTTCTTCTGGACAGATCCTTGTAAATAAAGTTCCTGATGAACAAGTATTCATGCCCAAGATTGTAAAATGGCTTCTTAGATTGAAGACATCCCGTGGATGAAAAGGGTCTTCATGATTAGTTTCAAGTAACGAGTAATTTGTTTTGATGCTCAAACCATCGACGTTTT
	Sequenced	PtGS2-725763	CCTGCACATGGGAAACTTTTCTCATAATTCTCCTGGAAAGATCCTTGTAAATAAAGACCCTGGTGTGGATTCATGCCTAATATTGTAAAATGGCCTCTTAGATTGAAGACATTCTTCATGGTGAGTTCTGGATAATTTATTTTGATTTTCAAACCATCACTGTTTT
		PtGS2-725763	CCTGCGCATGGGAAACTTCTCTCTTTTTTCTTCTGGACAGATCCTTGTAAATAAAGTTCCTGATGAACAAGTATTCATGCCCAAGATTGTAAAATGGCTTCTTAGATTGAAGACATCCCGTGGATGAAAAGGGTCTTCATGATTAGTTTCAAGTAACGAGTAATTTGTTTTGATGCTCAAACCATCGACGTTTT
